# Supplementary material for: Rare intronic variants of TCF7L2 arising by selective sweeps in an indigenous population from Mexico
Source: BMC Genet. 2016 May 26;17:68. doi: 10.1186/s12863-016-0372-7 (PMC4880969; doi:10.1186/s12863-016-0372-7)
Supplement: Additional file 4: — Primer used to sequencing of TCF7L2 gene exons. (TXT 3.24 kb) [file 12863_2016_372_MOESM4_ESM.txt]

 


Primer used to sequencing of TCF7L2 gene exons: 


1.01F TGA TCG GAT CCT TGG GAA CGA 
E1FN AGT TCA CCT TGG ACT CGT CTT 
E1F AAT TGC TGC TGG TGG GTG A 
E2-3 AAT CGT CTC TAG TCA ATG AA 
E1.1FN GTG CGT ACG GTG CCA CCA TTG 
E1.1FFN CTT CTG CGT GGC GTT TGC CCC 
PR2 CTA CAG ACG ATT TGA CAT CAG 
E1R CCC GAG GGG CTT TTC CTA 
E1-2NR GTC TCG GAA ACT TTC GGA GCG 
E1RRN CGC AGG GCC AGG CCG AGC CGG 
E1RN GAG CGG GAG AGA GTG AGG AGA 
E1-3RN CAG GGC AGG GGC CGC ATG CGG 
E1.1RN CAT CAC GAG GCA GCA AAC TGA 
F4-2 CTG GGA TGG ACA GCT TAG TCA 
E4-2NF CTT CCC TGT ATG CTT ATT GAA 
E4F GAA CGC TTT GAT TTG GTT TC 
4RS GCT TCA GAA TCT CTT GCG T 
E4-2NR CTC TAA ATC ATT TCA GCA GCA 
4RN2 GAA ACA ACC CTC TGG CTG TTG 
4RN2 GAG AAT GGA AGT ACT ACG TGA 
E5F ATT TTC AGT CCG GCA GCA 
R5-2 GTG TCA GAC AGA ATT CAG GGG 
E5R TGC GGA GGC CGT GGG ATT 
F6-1S AAG CAG ACC CAC CCA GAG AGC 
F6-2S GTC TTA CAA CTA TCT ATT ATT 
E6F GTG TCT TTC TCT GTT CTC C 
E6R AGG ACC AGC ACT CTA CCT T 
R6-2S GTA CTG GAA GCC ATA AAG AGA 
R6-1S CCT GCA TCC ATG TCT GCC TGA 
E7-1F GCA TAT CTT GAG TCT ACT CAG 
E7-2F GAG ATG AAA CCT ACC AAC AAC 
E7F T CTC CCT CCT TTG TAC CTA 
7Fa CCT GGC ACC GTA GGA CAA 
7Fb GCT AGG ATG GTT AGT ACC ACA 
E7R AAC ATG CCC ATG TAA GAA AC 
7Ra CTG TAT TCC CAC AGG ACA CCT 
7Rb GCC ACC TGA ATG GCT GTG GAT 
E7-2R GCG GAA TGC TAA GTG CCA GTA 
R7-1 AGC AGA AGG GTC ATG ACC AGC 
8RN CAC AGT ATG CTA ATG CAT CAA 
E8R AGA ACT TCT TGA GAA GTC AC 
E8R-1 CAT TCT TCA ACT GAG TGA CTC 
E8F CAA GTC TCT TAC TTT GTA CC 
E8-1F GCA AGC GAG ACT TCG CCT TTA 
E9-1F GTC TTA TGT CAG TAG CAA TAA 
E9-1F.1 AAT GCT GAC AGG TTT CAT ATG 
E9F GAT TCT GAC GAT TTA CAC AG 
E9R GCT ACG AAG AAG GTG AGA A 
E9-1R CCT GCT TGC AGA ACA AAG CTC 
10FN GTG TGT GTA CTT GGA TAC ACT 
E10AF.1 GAA ACT TGA GGA AGT GAT TGC 
10ATNT ATG AGA CAA GGA GAT ACG TTC 
E10AF TTA TTG GGT TGC GTC TGT T 
E10BF CCT CTT AAT GCA TTC ATG TTG 
E10AR ACC TTT GCT CTC ATT TCC TT 
E10ART CAT GGC TGT GGC TGT TCT GAA 
E10BR ACT CTG GTC CCT CAC CAC 
E10-11 GTG GCA GAA TGT CTC TGT CCC 
E11F TCT CTT TGT TCA TGT CTT TCT 
E11R TCT ACA GAC TCC AAT CCT AA 
10-11R GAG ACA AGC ACC AAA TCA ACC 
10-11R.1 GTG AGC TGA TCC AAC CAT CCA 
10-11R.2 CAT TGG TCC TGA GCT GGA ACA 
10-11R.2 GAT CCA GGA AGA TGC TAC CAG 
E12F CAT AGG TAC ATG AGA AAT GAG AG 
E12F TTC TTG CAG TAA TTC CCT GTG 
E12R TCC TCT AAC CTG ATG ATT GTC 
E12R GTC CTG GCC TTG AAT TTC TCC 
E12R2 CCT CAT CCC TTC TCA GGC ACA 
E12R3 TGC CTA CCG CTT GCT CTC CAG 
E13F2 AGT AAC ATC CAT TGT TGC ATG 
E13F GCC TAT GCC GGG ATT TAT ACA 
E13F GAA GGC TTT GTA TAA TTT GTT C 
E13R CTA TTT TAA TGA CTC AAA ATG AC 
E13R GAA TGT TCA AAT GTC ATA CGT 
E14FN3 GTT ACA AAC TTA ATT CCC TCC 
E14FN4 CGA ACG TTC CAA AAG CTG CAA 
14FNNT CAA TTA GTA ACC AGG TCA TTG ATT TAT TC 
14F-short ACG TTC TCC TCC TCT GCT 
14RCH2-short GAG AGG ATC GAA TAG ACC AGC 
14R GCT GGC AGC AGC AGG AGA ACA 
R14SS GAT GGG GGT TGG CAG GTA ACA 
14RNNT GAA GGT GAT GTC ATT TGC TTC 
15F CTT GGT GAG GGA AGA TTA TCA 
E15F CGA CCC ACC ATT GTG TTG TA 
E15R AAA GGC CTC GCA GTG GTA AT 
15R GTC CTG CCA CCA GGG ATA TTA 
16F TGC AGT CTC AGA CTG CAG CGT 
E16 AGC TCC TGT CTC ATT TCC TT 
E16R GAC GAG GGA GGC ACT ACA AA 
16R GCA CTT CAC CGA TCT CTC GTA 
17N.1 G TGT GAG CAT TAG GTA ACT CTC 
E17F CCC TCT ATT CAC AGA TAA CTC 
17R CAG CGG GGT TCA CGA CGC T 
17R.1 GTC AAA TAT TGA CCA ATG AAC 
